# Supplementary material for: Analytical Investigation of the Profile of Human Chorionic Gonadotropin in Highly Purified Human Menopausal Gonadotrophin Preparations
Source: Int J Mol Sci. 2024 Aug 29;25(17):9405. doi: 10.3390/ijms25179405 (PMC11395176; doi:10.3390/ijms25179405)
Supplement: Supplementary file 1 [file ijms-25-09405-s001.zip]

Archive with 5 entries (5 files):
- Supplementary information_Methodology.pdf
- Supplementary table S1.pdf
- Supplementary table S2.pdf
- Supplementary table S3.pdf
- Supplementary table S4.pdf
